# Supplementary material for: Characteristics and Genomic Localization of Nurse Shark (Ginglymostoma cirratum) IgNAR
Source: Int J Mol Sci. 2024 Nov 29;25(23):12879. doi: 10.3390/ijms252312879 (PMC11641339; doi:10.3390/ijms252312879)
Supplement: Supplementary file 1 [file ijms-25-12879-s001.zip]

Archive with 1 entries (1 files):
- ijms-3250951-supplementary.pdf
